# Supplementary material for: Recombinase Polymerase Amplification Assay with and without Nuclease-Dependent-Labeled Oligonucleotide Probe
Source: Int J Mol Sci. 2021 Nov 2;22(21):11885. doi: 10.3390/ijms222111885 (PMC8584857; doi:10.3390/ijms222111885)
Supplement: Supplementary file 1 [file ijms-22-11885-s001.zip]

Archive with 1 entries (1 files):
- ijms-1431609-supplementary.pdf
